# Supplementary material for: Identification of RNA silencing components in soybean and sorghum
Source: BMC Bioinformatics. 2014 Jan 4;15:4. doi: 10.1186/1471-2105-15-4 (PMC3882329; doi:10.1186/1471-2105-15-4)
Supplement: Additional file 1: Table S1 — Raw and normalized numbers of mapped RNA-seq reads for all discovered genes in different tissues of soybean and sorghum. RNA-seq data were obtained from SRA and TopHat was used to map short reads to soybean and sorghum genome sequences. The number of reads aligned in one gene reflects the gene expression level in the given tissue. [file 1471-2105-15-4-S1.xls]

## Sheet: Soybean
Assession ID		SRX062333 (floral bud)						SRX113962 (cotyledons)			SRX265552 (seeds)
Run ID		SRR203366			SRR203367			SRR394319			SRR827696
Gene name	locus ID	Raw read #	normalized	RPKM	Raw read #	normalized	RPKM	Raw read #	normalized	RPKM	Raw read #	normalized	RPKM
GmDCL1a	Glyma19g45060	876	399	2.2	915	391	2.3	343	313	2.1	616	787	4.3
GmDCL1b	Glyma03g42290	560	255	1.2	628	268	1.3	232	212	1.4	453	579	2.9
GmDCL2a	Glyma09g02930	881	401	3.1	858	367	2.9	346	316	2.4	229	293	2.4
GmDCL2b	Glyma09g02920	338	154	1.1	344	147	1.2	200	183	1.3	237	303	2.6
GmDCL3	Glyma04g06060	460	209	1	459	196	1	590	539	2.7	263	336	1.8
GmDCL4a	Glyma13g22450	516	235	0.5	563	241	0.5	138	126	0.3	544	695	1.7
GmDCL4b	Glyma17g11235	816	371	1.5	880	376	1.4	254	232	1.1	1249	1597	8.2
GmHEN1a	Glyma08g08650	198	90	1	215	92	0.9	179	164	1.9	88	112	1.4
GmHEN1b	Glyma05g25670	184	84	0.8	264	113	1.2	80	73	0.9	85	109	1.6
GmSEa	Glyma04g15990	1437	654	5.9	1442	616	5.4	200	183	1.6	360	460	4.8
GmSEb	Glyma06g47265	1421	647	5.9	1484	634	5.6	288	263	2.9	242	309	3.3
GmSEc	Glyma08g24370	997	454	6.2	1098	469	6.5	203	185	2.4	386	493	8.4
GmHSTa	Glyma19g42930	305	139	0.5	318	136	0.5	126	115	0.4	232	297	1.1
GmHSTb	Glyma03g40320	373	170	0.9	367	157	0.8	133	121	0.6	235	300	1.5
GmHYL1a	Glyma04g10230	318	145	4.2	311	133	3.8	144	132	3.9	82	105	2.8
GmHYL1b	Glyma06g10200	280	127	4.6	264	113	3.9	102	93	3	51	65	2.1
GmRDR1a	Glyma02g09470	2635	1199	16.3	2866	1225	17	221	202	3.1	74	95	1.3
GmRDR1b	Glyma07g26900	12	5	0.1	15	6	0.1	14	13	0.3	3	4	0.1
GmRDR2a	Glyma05g02000	221	101	1.7	246	105	1.8	25	23	0.5	46	59	0.8
GmRDR2b	Glyma17g09920	343	156	2.4	364	156	2.7	64	58	1.1	106	136	2.5
GmRDR3	Glyma01g01210	62	28	0.3	75	32	0.3	80	73	0.5	16	20	0.1
GmRDR6a	Glyma04g07151	599	273	3.4	593	253	3.3	69	63	1.2	105	134	1.7
GmRDR6b	Glyma06g07251	765	348	4.3	798	341	4.3	165	151	2.4	149	190	2.8
GmNRPD1a	Glyma11g02921	298	136	0.8	295	126	0.7	172	157	0.8	94	120	0.8
GmNRPD1b	Glyma01g42480	122	56	0.3	117	50	0.3	156	142	0.8	58	74	0.5
GmNRPE1a	Glyma15g37710	584	266	1.4	609	260	1.3	333	304	1.7	382	488	1.4
GmNRPE1b	Glyma13g26691	438	199	1.2	483	206	1.1	215	196	1.2	375	479	2.5
GmNRPD2a/GmNRPE2a	Glyma06g06480	1563	711	7.5	1634	698	7.1	1007	920	15.7	329	421	3.7
GmNRPD2b/GmNRPE2b	Glyma04g06440	1684	766	8.5	1870	799	9.6	837	765	12.2	261	334	2.2
GmAGO1a	Glyma16g34300	5087	2315	20.8	5168	2209	19.5	1151	1051	5.6	784	1002	13.2
GmAGO1b	Glyma09g29720	7004	3188	32.4	7295	3118	31.6	1332	1217	7.3	2324	2971	51.5
GmAGO3a	Glyma20g02820	892	406	11.6	953	407	11.8	239	218	7.3	281	359	9.2
GmAGO3b	Glyma15g13260	108	49	1.3	153	65	1.8	7	6	0.2	37	47	1
GmAGO4a	Glyma14g04510	2241	1020	7	2415	1032	6.9	1298	1186	7.7	484	619	7.9
GmAGO4b	Glyma02g44260	2810	1279	10.5	2929	1252	10	1860	1699	12.2	538	688	6.9
GmAGO4c	Glyma20g12070	3241	1475	15.1	3616	1545	15.5	1507	1377	12.1	675	863	13
GmAGO5a	Glyma12g08860	49	22	0.3	65	28	0.2	9	8	0.2	5	6	0.1
GmAGO5b	Glyma11g19650	774	352	5.1	869	371	5.9	167	153	1.9	1452	1856	41.8
GmAGO6a	Glyma13g26240	410	187	1.9	394	168	1.6	217	198	1.6	416	532	7.3
GmAGO6b	Glyma15g37170	86	39	1.3	82	35	1.1	84	77	2.1	127	162	4.2
GmAGO7a	Glyma01g06370	326	148	2.2	315	135	2	74	68	1.5	0	0	0
GmAGO7b	Glyma02g12430	592	269	5.2	648	277	5.1	202	185	4.3	2	3	0
GmAGO9	Glyma06g47230	10	5	0.1	7	3	0	4	4	0.1	31	40	0.8
GmAGO10a	Glyma20g28970	712	324	2.5	741	317	2.4	274	250	2.3	13	17	0.2
GmAGO10b	Glyma10g38770	1030	469	3.6	1024	438	3.2	177	162	1.1	14	18	0.2
GmAGO10c	Glyma02g00510	940	428	3.2	1040	444	3.2	193	176	1	0	0	0
GmAGO10d	Glyma06g23920	362	165	0.5	363	155	0.4	211	193	0.7	7	9	0
GmAGO10e	Glyma05g08170	356	162	1.1	386	165	0.9	10	9	0.1	5	6	0.1
GmAGO10f	Glyma17g12850	686	312	2.1	760	325	2.2	48	44	0.3	5	6	0
GmAGO10g	Glyma04g21450	892	406	1.5	901	385	1.5	341	311	1.3	16	20	0.1
	Average:	431			459			205			112

## Sheet: Sorghum
Assession ID		SRX080311 (root)			SRX080321 (shoot)			SRX080322 (shoot)			SRX080323 (shoot)			SRX099022 (early inflorescence)			SRX099184 (embryo)
Run ID		SRR299235			SRR299245			SRR299246			SRR299247			SRR349646			SRR349767
Gene name	locus ID	Raw read #	normalized	RPKM	Raw read #	normalized	RPKM	Raw read #	normalized	RPKM	Raw read #	normalized	RPKM	Raw read #	normalized	RPKM	Raw read #	normalized	RPKM
SbDCL1	Sb01g049105	2595	913	8.4	1219	660	6	1126	629	5.8	1910	732	6.7	3015	1143	10.5	2171	1097	10
SbDCL2	Sb01g015670	1730	609	3.8	321	174	1.1	444	248	1.5	588	225	1.4	1790	679	4.2	867	438	2.7
SbDCL3a	Sb03g043355	641	226	2.5	255	138	1.5	205	115	1.3	342	131	1.4	1344	510	5.6	2008	1015	11.1
SbDCL3b	Sb01g018890	21	7	0.1	5	3	0	15	8	0.1	22	8	0.1	610	231	2.1	176	89	0.8
SbDCL4	Sb06g022180	2270	799	3.2	828	448	1.8	741	414	1.6	1180	452	1.8	949	360	1.4	421	213	0.8
SbHEN1	Sb02g003680	856	301	6	325	176	3.5	236	132	2.6	402	154	3.1	1557	590	11.7	1511	764	15.2
SbSEa	Sb10g028740	1591	560	9.2	498	270	4.4	718	401	6.6	753	289	4.7	1220	463	7.6	1088	550	9
SbSEb	Sb07g026820	1685	593	5.6	613	332	3.1	679	379	3.6	899	345	3.2	1645	624	5.8	984	497	4.7
SbSEc	Sb04g003540	0	0	0	0	0	0	0	0	0	1	0	0	120	45	1	88	44	0.9
SbHSTa	Sb03g014460	2194	772	4.3	1083	586	3.3	756	422	2.4	1322	507	2.8	3229	1224	6.8	2193	1108	6.2
SbHSTb	Sb05g018936	98	34	0.2	55	30	0.1	65	36	0.2	90	35	0.2	1082	410	1.9	111	56	0.3
SbHYL1	Sb08g000900	330	116	5.1	181	98	4.3	235	131	5.7	222	85	3.7	688	261	11.4	770	389	17
SbRDR1	Sb04g028630	2558	900	19.6	498	270	5.9	503	281	6.1	739	283	6.2	8438	3199	69.7	176	89	1.9
SbRDR2	Sb06g019330	771	271	4.8	299	162	2.9	228	127	2.2	383	147	2.6	1724	654	11.5	1676	847	14.9
SbRDR3	Sb03g002800	841	296	2.6	168	91	0.8	191	107	0.9	254	97	0.8	1926	730	6.3	5625	2843	24.7
SbRDR6a	Sb03g022880	445	157	2.3	334	181	2.7	319	178	2.7	487	187	2.8	1735	658	9.9	843	426	6.4
SbRDR6b	Sb07g006150	0	0	0	0	0	0	0	0	0	0	0	0	22	8	0.2	10	5	0.1
SbRDR6c	Sb10g025950	55	19	0.4	7	4	0.1	34	19	0.4	21	8	0.2	329	125	2.8	246	124	2.8
SbRDR6d	Sb10g025970	10	4	0.1	9	5	0.1	6	3	0.1	13	5	0.1	52	20	0.4	47	24	0.5
SbNRPD1	Sb06g025933	1700	598	3.3	585	317	1.8	587	328	1.8	775	297	1.7	1638	621	3.5	1656	837	4.7
SbNRPE1a	Sb03g046922	95	33	0.5	150	81	1.2	138	77	1.1	200	77	1.1	493	187	2.7	84	42	0.6
SbNRPD2a/SbNRPE2a	Sb01g042100	985	347	2.3	445	241	1.6	548	306	2	574	220	1.5	4196	1591	10.6	3607	1823	12.2
SbNRPD2b/SbNRPE2b	Sb06g030300	1536	540	5	621	336	3.1	662	370	3.4	900	345	3.2	4270	1619	14.8	4556	2302	21.1
SbAGO1a	Sb06g025560	6272	2207	26.6	4973	2692	32.4	4201	2347	28.3	7639	2928	35.3	7969	3021	36.4	3244	1639	19.7
SbAGO1b	Sb09g000530	4429	1558	25	1389	752	12.1	1699	949	15.3	2230	855	13.7	6216	2357	37.9	3662	1851	29.7
SbAGO1c	Sb04g038420	2446	861	11.4	782	423	5.6	1043	583	7.7	1440	552	7.3	6535	2478	32.8	3521	1779	23.6
SbAGO1d	Sb10g031030	45	16	0.2	154	83	1.2	430	240	3.6	387	148	2.2	10014	3797	56.3	871	440	6.5
SbAGO2	Sb06g028510	1191	419	7.4	149	81	1.4	255	142	2.5	292	112	2	1799	682	12	104	53	0.9
SbAGO4a	Sb03g011020	2491	876	11.3	625	338	4.4	1192	666	8.6	912	350	4.5	8779	3328	43	11983	6056	78.2
SbAGO4b	Sb09g030910	1635	575	8.1	707	383	5.4	1142	638	8.9	1236	474	6.6	5983	2268	31.8	5230	2643	37.1
SbAGO5a	Sb02g005150	1	0	0	0	0	0	0	0	0	0	0	0	158	60	0.7	10	5	0.1
SbAGO5b	Sb01g004920	23	8	0.1	0	0	0	2	1	0	1	0	0	494	187	2.1	211	107	1.2
SbAGO5c	Sb01g011870	0	0	0	0	0	0	0	0	0	1	0	0	0	0	0	15	8	0.1
SbAGO5d	Sb01g011880	4	1	0	0	0	0	0	0	0	0	0	0	6	2	0	4	2	0
SbAGO7	Sb01g032060	117	41	1	3	2	0	23	13	0.3	8	3	0.1	395	150	3.7	190	96	2.4
SbAGO10	Sb10g023230	935	329	5.3	277	150	2.4	685	383	6.1	481	184	3	3448	1307	20.9	1294	654	10.5
SbAGO18	Sb02g032980	42	15	0.3	5	3	0	6	3	0.1	4	2	0	405	154	2.7	8	4	0.1
	Average:	1491			1202			994			1445			1328			1005
