# Supplementary material for: Identification of RNA silencing components in soybean and sorghum
Source: BMC Bioinformatics. 2014 Jan 4;15:4. doi: 10.1186/1471-2105-15-4 (PMC3882329; doi:10.1186/1471-2105-15-4)
Supplement: Additional file 2: Table S2 — Numbers of ESTs for all discovered genes in soybean and sorghum. ESTs from dbEST and PlantGDB, including PlantGDB-assembled unique transcripts (PUTs), were mapped to all identified genes with MEGABLAST. The numbers of aligned ESTs are related to the gene expression, and Symbols of “X” for different tissues mean that some ESTs are identified in corresponding tissues. [file 1471-2105-15-4-S2.xls]

## Sheet: DCL
												PlantGDB
		roots	cotyledons	callus	flower	Shoot	Seed	Embryo	Leaf	# dbEST		EST	cDNA	PUTs
	GmDCL1a	X	X	X	X	X	X	X	X	117		66	X	X
	GmDCL1b	X	X	X	X	X	X		X	119		72	X	X
	GmDCL2a	X	X	X	X	X	X		X	109		46	X	X
	GmDCL2b	X	X	X	X	X	X		X	108		50	X	X
	GmDCL3	X	X	X	X	X	X	X	X	114		39	X	X
	GmDCL4a	X	X	X	X	X	X	X	X	119		93	X	X
	GmDCL4b	X	X	X	X		X	X	X	115		287	X	X
	SbDCL1								X	109		23	X	X
	SbDCL2								X	106		15	X	X
	SbDCL3a								X	111		20	X	X
	SbDCL3b								X	110		25	X	X
	SbDCL4								X	111		21	X	X

## Sheet: AGO
												PlantGDB
		roots	cotyledons	callus	flower	Shoot	Seed	Embryo	Leaf	dbEST		EST	cDNA	PUTs
Glyma16g34300	GmAGO1a	X	X	X	X	X	X	X	X	106		275	X	X
Glyma09g29720	GmAGO1b	X	X	X	X	X	X	X	X	107		277	X	X
Glyma20g02820	GmAGO3a	X	X	X	X	X	X	X	X	102		265	X	X
Glyma15g13260	GmAGO3b	X	X	X	X	X	X	X	X	101		264	X	X
Glyma14g04510	GmAGO4a	X		X	X	X	X	X	X	105		265	X	X
Glyma02g44260	GmAGO4b	X		X	X	X	X	X	X	105		265	X	X
Glyma20g12070	GmAGO4c	X		X	X	X	X	X	X	105		275	X	X
Glyma12g08860	GmAGO5a	X	X	X	X	X	X	X	X	104		275	X	X
Glyma11g19650	GmAGO5b	X	X	X	X	X	X	X	X	108		307	X	X
Glyma13g26240	GmAGO6a	X	X	X	X	X	X	X	X	106		258	X	X
Glyma15g37170	GmAGO6b	X	X	X	X	X	X	X	X	101		256	X	X
Glyma01g06370	GmAGO7a	X	X	X	X	X	X	X	X	102		262	X	X
Glyma02g12430	GmAGO7b	X	X	X	X	X	X	X	X	102		262	X	X
Glyma06g47230	GmAGO9	X	X	X	X	X	X	X	X	104		259	X	X
Glyma20g28970	GmAGO10a	X	X	X	X	X	X	X	X	106		274	X	X
Glyma10g38770	GmAGO10b	X	X	X	X	X	X	X	X	106		274	X	X
Glyma02g00510	GmAGO10c	X	X	X	X	X	X	X	X	106		276	X	X
Glyma06g23920	GmAGO10d	X	X	X	X	X	X	X	X	105		276	X	X
Glyma05g08170	GmAGO10e	X	X	X	X	X	X	X	X	116		269	X	X
Glyma17g12850	GmAGO10f	X	X	X	X	X	X	X	X	104		276	X	X
Glyma04g21450	GmAGO10g	X	X	X	X	X	X	X	X	109		131	X	X
Sb06g025560	SbAGO1a								X	97		60	X	X
Sb09g000530	SbAGO1b								X	98		62	X	X
Sb04g038420	SbAGO1c								X	102		60	X	X
Sb10g031030	SbAGO1d								X	103		59	X	X
Sb06g028510	SbAGO2								X	78		54	X	X
Sb03g011020	SbAGO4a								X	100		64	X	X
Sb09g030910	SbAGO4b								X	101		68	X	X
Sb02g005150	SbAGO5a								X	71		59	X	X
Sb01g004920	SbAGO5b								X	95		60	X	X
Sb01g011870	SbAGO5c								X	96		60	X	X
Sb01g011880	SbAGO5d								X	98		58	X	X
Sb01g032060	SbAGO7								X	103		58	X	X
Sb10g023230	SbAGO10a								X	87		60	X	X
Sb02g032980	SbAGO18								X	99		62	X	X

## Sheet: RDRP
												PlantGDB
		roots	cotyledons	callus	flower	Shoot	Seed	Embryo	Leaf	dbEST		EST	cDNA	PUTs
Glyma02g09470	GmRDRP1a	X	X	X	X	X	X	X	X	92		23	X	X
Glyma07g26900	GmRDRP1b	X	X	X	X	X	X	X	X	102		22	X	X
Glyma05g02000	GmRDRP2a	X	X		X	X	X	X	X	103		214	X	X
Glyma17g09920	GmRDRP2b	X	X		X	X	X	X	X	102		254	X	X
Glyma01g01210	GmRDRP3	X	X	X	X	X	X	X	X	57		7	X	X
Glyma04g07150	GmRDRP6a	X	X		X	X	X	X	X	69		20	X	X
Glyma06g07250	GmRDRP6b	X	X	X	X	X	X	X	X	62		20	X	X
Sb04g028630	SbRDRP1								X	73		3	X	X
Sb06g019330	SbRDRP2								X	75		5	X	X
Sb03g002800	SbRDRP3								X	100		3	X	X
Sb03g022880	SbRDRP6a								X	62		4	X	X
Sb07g006150	SbRDRP6b								X	34		4	X	X
Sb10g025950	SbRDRP6c								X	86		4	X	X
Sb10g025970	SbRDRP6d								X	55		4	X	X

## Sheet: others
											PlantGDB
	roots	cotyledons	callus	flower	Shoot	Seed	Embryo	Leaf	dbEST		EST	cDNA	PUTs
GmHEN1b	X	X	X	X	X	X	X	X	58		8	X	X
GmHEN1a	X	X	X	X	X	X		X	94		6	X	X
GmSEa	X	X	X	X	X	X	X	X	67		21	X	X
GmEeb	X		X	X	X	X	X	X	56		20	X	X
GmSEc	X	X	X	X	X	X	X	X	84		21	X	X
GmHSTa	X	X	X	X	X	X	X	X	41		6	X	X
GmHSTb	X			X	X	X	X	X	57		6	X	X
GmHYL1a	X	X		X		X	X	X	85		34	X	X
GmHYL1b	X	X	X	X	X	X	X	X	80		33	X	X
GmNRPE1a	X	X	X	X	X	X	X	X	130		86	X	X
GmNRPE1b	X	X	X	X	X	X	X	X	126		82	X	X
GmNRPD2a/NRPE2b	X	X	X	X	X	X	X	X	107		78	X	X
GmNRPD2b/NRPE2b	X	X	X	X	X	X	X	X	107		46	X	X
SbHEN1									103		5	X	X
SbSEa								X	50		23	X	X
SbSEb								X	40		24	X	X
SbSEc								X	96		19	X	X
SbHSTa								X	38		0
SbHSTb								X	23		0
SbHYL1								X	69		25	X	X
SbNRPD1								X	49		8	X	X
SbNRPE1a	X	X	X	X	X	X	X	X	50		1
SbNRPD2a/SbNRPE2a	X		X	X	X	X	X	X	87		13	X	X
SbNRPD2b/SbNRPE2b	X		X		X		X	X	101		13	X
